# Supplementary material for: Beyond the Average: Trends in Extreme Sodium Intake in the U.S. Population, 2003–2018
Source: Nutrients. 2025 Jun 11;17(12):1975. doi: 10.3390/nu17121975 (PMC12196499; doi:10.3390/nu17121975)
Supplement: Supplementary file 1 [file nutrients-17-01975-s001.zip]

Archive with 1 entries (1 files):
- nutrients-3672551-supplementary.pdf
